# Supplementary material for: A Bayesian Sample Size Estimation Procedure Based on a B-Splines Semiparametric Elicitation Method
Source: Int J Environ Res Public Health. 2022 Oct 31;19(21):14245. doi: 10.3390/ijerph192114245 (PMC9658653; doi:10.3390/ijerph192114245)
Supplement: Supplementary file 1 [file ijerph-19-14245-s001.zip]

Archive with 1 entries (1 files):
- ijerph-1980056-supplementary.pdf
